# Supplementary material for: Ginkgo Leaf Inspired Fabrication of Micro/Nanostructures and Demonstration of Flexible Enzyme-Free Glucose Sensors
Source: Sensors (Basel). 2022 Oct 3;22(19):7507. doi: 10.3390/s22197507 (PMC9571730; doi:10.3390/s22197507)
Supplement: Supplementary file 1 [file sensors-22-07507-s001.zip]

Archive with 1 entries (1 files):
- sensors-1902760-supplementary.pdf
